# Supplementary material for: Dual role of TLR4 in bacterial meningitis through regulating endothelial pyroptosis and inflammatory response during extraintestinal pathogenic Escherichia coli infection
Source: Front Immunol. 2025 Aug 1;16:1581696. doi: 10.3389/fimmu.2025.1581696 (PMC12353697; doi:10.3389/fimmu.2025.1581696)
Supplement: Supplementary Table 1 — Differentially expressed genes in brain tissue between TLR4-/- and wild-type mice after RS218 infection [file Table1.xlsx]

## Sheet: Upregulated
ID	Name	baseMean	baseMean_WT	baseMean_TLR4	foldChange (TLR4/WT)	log2FoldChange	pval
ENSMUSG00000069049	Eif2s3y	389.066	0	778.132	Inf	Inf	1.67552e-69
ENSMUSG00000069045	Ddx3y	352.053	0	704.105	Inf	Inf	6.25219e-66
ENSMUSG00000056673	Kdm5d	374.014	0	748.028	Inf	Inf	3.63077e-55
ENSMUSG00000068457	Uty	176.857	0	353.715	Inf	Inf	6.19072e-44
ENSMUSG00000073643	Wdfy1	594.086	288.611	899.561	3.11687	1.6401	1.20541e-08
ENSMUSG00000000560	Gabra2	1231.53	676.181	1786.87	2.6426	1.40196	8.24466e-08
ENSMUSG00000030237	Slco1a4	214.099	100.528	327.67	3.25949	1.70465	8.90732e-07
ENSMUSG00000069516	Lyz2	212.806	100.716	324.895	3.22585	1.68968	1.07937e-06
ENSMUSG00000039109	F13a1	96.0164	37.5426	154.49	4.11506	2.04092	5.65983e-06
ENSMUSG00000028645	Slc2a1	2631.89	1716.13	3547.65	2.06723	1.0477	3.1251e-05
ENSMUSG00000028392	Bspry	38.1116	9.84102	66.3821	6.74545	2.75391	4.03284e-05
ENSMUSG00000031377	Bmx	22.5854	4.3626	40.8082	9.35411	3.2256	0.000289996
ENSMUSG00000037095	Lrg1	135.396	74.7353	196.057	2.62336	1.39141	0.00030372
ENSMUSG00000025902	Sox17	49.4441	20.0988	78.7894	3.9201	1.97089	0.000591852
ENSMUSG00000036353	P2ry12	158.123	93.6713	222.574	2.37612	1.24861	0.000620698
ENSMUSG00000005800	Mmp8	41.3895	16.7109	66.0681	3.95359	1.98316	0.00126754
ENSMUSG00000038007	Acer2	317.536	211.206	423.866	2.00688	1.00496	0.00136489
ENSMUSG00000000530	Acvrl1	97.1458	53.6486	140.643	2.62156	1.39043	0.00147393
ENSMUSG00000070713	Gm10282	79.0367	44.6007	113.473	2.54419	1.34721	0.00386509
ENSMUSG00000024610	Cd74	117.255	73.1086	161.4	2.20768	1.14253	0.0044945
ENSMUSG00000038422	Hdhd3	90.1721	54.3072	126.037	2.32082	1.21463	0.00575788
ENSMUSG00000008845	Cd163	82.1266	48.3987	115.855	2.39375	1.25927	0.00689388
ENSMUSG00000023336	Wfdc1	66.8998	38.1005	95.6992	2.51176	1.3287	0.00779877
ENSMUSG00000043008	Klhl6	17.822	5.14912	30.495	5.92237	2.56617	0.00803003
ENSMUSG00000039529	Atp8b1	70.6405	41.8648	99.4162	2.3747	1.24774	0.00950396
ENSMUSG00000040170	Fmo2	73.4996	24.0513	122.948	5.11192	2.35386	0.00951534
ENSMUSG00000067149	Jchain	25.3907	10.6275	40.1539	3.77829	1.91773	0.0133325
ENSMUSG00000073421	H2-Ab1	48.0977	26.646	69.5493	2.61012	1.38412	0.0138275
ENSMUSG00000021367	Edn1	60.7854	35.4521	86.1186	2.42916	1.28045	0.0149422
ENSMUSG00000060586	H2-Eb1	48.6717	27.2444	70.099	2.57297	1.36344	0.0162028
ENSMUSG00000056071	S100a9	95.203	62.8508	127.555	2.02949	1.02112	0.016761
ENSMUSG00000046470	Sox18	24.7651	10.5805	38.9497	3.68127	1.88021	0.0173992
ENSMUSG00000068587	Mgam	5.07813	0	10.1563	Inf	Inf	0.017532
ENSMUSG00000057123	Gja5	11.6445	2.92408	20.3649	6.96454	2.80003	0.0202525
ENSMUSG00000098112	Bin2	72.8582	46.5096	99.2068	2.13304	1.09291	0.020525
ENSMUSG00000034452	Slc24a1	6.43293	0.510869	12.355	24.1843	4.596	0.0206459
ENSMUSG00000049103	Ccr2	16.5227	5.61294	27.4324	4.88735	2.28905	0.0210184
ENSMUSG00000058818	Pirb	46.1067	26.2763	65.9372	2.50938	1.32733	0.0210545
ENSMUSG00000071489	Ptgdr	10.6169	2.41321	18.8205	7.79894	2.96328	0.0213047
ENSMUSG00000010142	Tnfrsf13b	9.40068	1.99643	16.8049	8.41749	3.07339	0.0251837
ENSMUSG00000031722	Hp	72.3933	46.7316	98.055	2.09826	1.06919	0.0263448
ENSMUSG00000042485	Mustn1	37.1537	20.2804	54.0271	2.66401	1.4136	0.0272797
ENSMUSG00000029552	Tes	67.4701	43.1151	91.8251	2.12977	1.09069	0.027306
ENSMUSG00000035299	Mid1	134.73	86.4118	183.048	2.11833	1.08293	0.0274683
ENSMUSG00000021922	Itih4	14.9032	5.38434	24.4221	4.53578	2.18135	0.031772
ENSMUSG00000020447	Npc1l1	51.3741	31.4188	71.3294	2.27028	1.18287	0.0324484
ENSMUSG00000031289	Il13ra2	4.65929	0	9.31859	Inf	Inf	0.0326809
ENSMUSG00000031444	F10	18.4581	7.46824	29.4479	3.94309	1.97933	0.032843
ENSMUSG00000100937	Nscme3l	18.327	7.70346	28.9506	3.75813	1.91001	0.0358255
ENSMUSG00000026786	Apbb1ip	56.5159	35.7343	77.2975	2.16312	1.11311	0.0358293
ENSMUSG00000004266	Ptpn6	45.036	27.1973	62.8746	2.31179	1.20901	0.0366083
ENSMUSG00000035697	Arhgap45	64.8069	42.1338	87.4799	2.07624	1.05397	0.0377432
ENSMUSG00000070637	Srarp	20.2951	8.81267	31.7775	3.60589	1.85036	0.0381957
ENSMUSG00000045930	Clec14a	27.6229	14.3852	40.8606	2.84046	1.50613	0.0422839
ENSMUSG00000046714	Foxc2	21.4031	4.0399	38.7664	9.59587	3.26241	0.0426237
ENSMUSG00000016756	Cmah	5.36238	0.463825	10.2609	22.1225	4.46744	0.0444952
ENSMUSG00000028600	Podn	49.0302	31.3379	66.7224	2.12913	1.09026	0.0448155
ENSMUSG00000030787	Lyve1	36.5572	21.4433	51.6712	2.40967	1.26884	0.0472674
ENSMUSG00000049037	Clec4a1	25.2621	13.276	37.2483	2.80569	1.48836	0.0489018

## Sheet: Downregulated
ID	Name	baseMean	baseMean_WT	baseMean_TLR4	foldChange (TLR4/WT)	log2FoldChange	pval
ENSMUSG00000020641	Rsad2	2132.49	4226.5	38.4785	0.00910412	-6.77926	6.18506e-43
ENSMUSG00000079363	Gbp4	764.123	1475.42	52.823	0.035802	-4.80382	3.29369e-36
ENSMUSG00000069892	9930111J21Rik2	136.232	272.464	0	0	-Inf	3.5014e-36
ENSMUSG00000041827	Oasl1	168.598	329.5	7.69571	0.0233557	-5.42008	1.40225e-29
ENSMUSG00000029298	Gbp9	617.91	1126.69	109.127	0.0968564	-3.36801	9.05562e-28
ENSMUSG00000039304	Tnfsf10	288.343	542.501	34.1857	0.0630151	-3.98816	3.19587e-27
ENSMUSG00000025498	Irf7	344.376	626.008	62.7436	0.100228	-3.31864	1.56878e-22
ENSMUSG00000054072	Iigp1	788.34	1497.26	79.4177	0.053042	-4.23672	5.99407e-22
ENSMUSG00000105504	Gbp5	1809.57	3314.12	305.028	0.092039	-3.44161	1.11782e-21
ENSMUSG00000028270	Gbp2	1648.39	3107.92	188.859	0.0607671	-4.04057	2.11912e-21
ENSMUSG00000040328	Olfr56	60.8242	121.648	0	0	-Inf	1.2863e-19
ENSMUSG00000028037	Ifi44	147.559	274.675	20.4434	0.0744274	-3.74802	5.65732e-18
ENSMUSG00000020415	Pttg1	168.078	326.523	9.63275	0.029501	-5.08309	2.36465e-17
ENSMUSG00000062488	Ifit3b	293.749	533.419	54.0794	0.101383	-3.30212	6.91935e-17
ENSMUSG00000028268	Gbp3	644.88	1156.84	132.921	0.1149	-3.12154	2.52997e-16
ENSMUSG00000054404	Slfn5	690.351	1133.57	247.127	0.218006	-2.19756	1.9203e-14
ENSMUSG00000037321	Tap1	255.048	440.259	69.8373	0.158628	-2.65628	2.763e-14
ENSMUSG00000074151	Nlrc5	183.581	322.401	44.7608	0.138836	-2.84855	1.14644e-13
ENSMUSG00000034855	Cxcl10	2468.11	4922.71	13.5067	0.00274376	-8.50963	1.16909e-13
ENSMUSG00000040253	Gbp7	436.784	737.741	135.827	0.184112	-2.44135	2.46356e-13
ENSMUSG00000017652	Cd40	84.1369	156.468	11.8053	0.0754486	-3.72836	1.30212e-12
ENSMUSG00000026222	Sp100	265.503	445.018	85.9878	0.193223	-2.37166	2.81328e-12
ENSMUSG00000074896	Ifit3	781.179	1436.35	126.011	0.08773	-3.51079	3.64338e-12
ENSMUSG00000027514	Zbp1	84.874	158.519	11.2295	0.0708401	-3.81929	6.67169e-10
ENSMUSG00000055368	Slc6a2	110.971	203.959	17.9829	0.0881693	-3.50358	1.3115e-09
ENSMUSG00000021250	Fos	351.679	545.963	157.396	0.288291	-1.7944	1.16799e-08
ENSMUSG00000027995	Tlr2	253.315	400.854	105.777	0.263879	-1.92205	1.20225e-08
ENSMUSG00000020638	Cmpk2	1157.47	1889.35	425.595	0.22526	-2.15034	1.20959e-08
ENSMUSG00000039699	Batf2	31.1994	60.8544	1.54437	0.0253782	-5.30027	1.25096e-08
ENSMUSG00000016496	Cd274	418.902	794.797	43.0071	0.0541108	-4.20794	3.24227e-08
ENSMUSG00000105096	Gbp10	43.0475	80.3887	5.70632	0.0709842	-3.81636	3.7226e-08
ENSMUSG00000034422	Parp14	949.339	1655.27	243.41	0.147051	-2.76561	4.21458e-08
ENSMUSG00000035929	H2-Q4	253.707	396.297	111.117	0.280387	-1.83451	4.36134e-08
ENSMUSG00000000889	Dbh	94.2994	160.643	27.956	0.174026	-2.52263	7.55216e-08
ENSMUSG00000073489	Ifi204	89.1904	152.388	25.9927	0.170569	-2.55157	7.8116e-08
ENSMUSG00000001123	Lgals9	380.513	648.365	112.661	0.173762	-2.52482	9.7553e-08
ENSMUSG00000035692	Isg15	121.253	213.478	29.0291	0.135982	-2.87851	1.1278e-07
ENSMUSG00000026773	Pfkfb3	1971.71	2840.63	1102.79	0.388221	-1.36505	1.27001e-07
ENSMUSG00000026896	Ifih1	424.685	738.097	111.274	0.150758	-2.7297	1.75069e-07
ENSMUSG00000003038	Hmgn2	540.366	798.267	282.464	0.353847	-1.4988	2.11232e-07
ENSMUSG00000048852	Gm12185	33.5561	63.6307	3.48142	0.0547129	-4.19198	2.19514e-07
ENSMUSG00000012519	Mlkl	55.9241	99.5194	12.3288	0.123884	-3.01294	2.5702e-07
ENSMUSG00000078920	Ifi47	156.039	280.51	31.5682	0.112539	-3.15151	3.71759e-07
ENSMUSG00000029417	Cxcl9	139.965	277.888	2.04172	0.00734729	-7.08857	5.37715e-07
ENSMUSG00000025492	Ifitm3	493.669	724.976	262.361	0.361889	-1.46638	5.69836e-07
ENSMUSG00000052776	Oas1a	78.0628	131.913	24.2127	0.18355	-2.44575	6.81253e-07
ENSMUSG00000063234	Gpr84	110.219	189.944	30.495	0.160547	-2.63893	8.38166e-07
ENSMUSG00000070034	Sp110	83.6776	141.808	25.5477	0.180157	-2.47267	1.12161e-06
ENSMUSG00000017830	Dhx58	74.0394	124.337	23.7415	0.190944	-2.38878	1.65265e-06
ENSMUSG00000037242	Clic4	5002.62	6958.02	3047.22	0.437943	-1.19119	1.70971e-06
ENSMUSG00000070327	Rnf213	1504.24	2575.35	433.133	0.168184	-2.57189	1.73712e-06
ENSMUSG00000053113	Socs3	616.078	883.441	348.716	0.394724	-1.34108	2.39815e-06
ENSMUSG00000039236	Isg20	131.715	229.402	34.0287	0.148337	-2.75305	3.14673e-06
ENSMUSG00000066677	Ifi208	35.1405	64.182	6.09899	0.0950265	-3.39553	3.71665e-06
ENSMUSG00000078853	Igtp	269.42	475.703	63.1364	0.132722	-2.91352	4.59276e-06
ENSMUSG00000024079	Eif2ak2	302.529	459.624	145.433	0.316418	-1.6601	6.17595e-06
ENSMUSG00000073491	Ifi213	55.8044	101.845	9.76359	0.095867	-3.38282	6.79065e-06
ENSMUSG00000045932	Ifit2	1053.05	1930.39	175.719	0.091028	-3.45755	7.01875e-06
ENSMUSG00000078922	Tgtp1	167.001	322.354	11.6483	0.0361352	-4.79045	7.40983e-06
ENSMUSG00000033355	Rtp4	168.214	255.336	81.093	0.317593	-1.65475	8.06796e-06
ENSMUSG00000070031	Sp140	34.96	63.4021	6.51783	0.102801	-3.28207	8.0925e-06
ENSMUSG00000040296	Ddx58	426.933	688.381	165.484	0.240396	-2.05652	8.33354e-06
ENSMUSG00000022906	Parp9	212.831	346.977	78.6847	0.226772	-2.14068	9.60792e-06
ENSMUSG00000068245	Phf11d	70.0883	125.937	14.2397	0.11307	-3.14471	1.09052e-05
ENSMUSG00000000204	Slfn4	176.32	294.478	58.163	0.197512	-2.33999	1.12678e-05
ENSMUSG00000026582	Sele	76.6354	129.137	24.1341	0.186889	-2.41975	1.21197e-05
ENSMUSG00000057596	Trim30d	106.084	166.726	45.4414	0.272551	-1.8754	1.34178e-05
ENSMUSG00000030966	Trim21	108.269	169.657	46.8811	0.276329	-1.85554	1.52421e-05
ENSMUSG00000000263	Glra1	228.172	334.784	121.561	0.363103	-1.46155	1.7209e-05
ENSMUSG00000027580	Helz2	672.316	1114.89	229.746	0.206071	-2.27878	1.77107e-05
ENSMUSG00000041231	Ublcp1	661.711	915.13	408.292	0.446157	-1.16438	2.66719e-05
ENSMUSG00000043953	Ccrl2	149.02	280.711	17.3285	0.0617306	-4.01787	2.71419e-05
ENSMUSG00000024727	Trpm6	65.1276	106.383	23.8725	0.224402	-2.15584	3.75758e-05
ENSMUSG00000039997	Ifi203	148.082	227.164	68.9995	0.303743	-1.71907	3.81329e-05
ENSMUSG00000027078	Ube2l6	150.63	224.879	76.3813	0.339656	-1.55785	4.33201e-05
ENSMUSG00000047205	Dusp18	372.136	584.311	159.961	0.27376	-1.86901	4.47349e-05
ENSMUSG00000073555	Gm4951	58.0884	102.356	13.8209	0.135027	-2.88868	4.97732e-05
ENSMUSG00000028778	Hcrtr1	56.4366	93.2413	19.632	0.210551	-2.24776	5.55816e-05
ENSMUSG00000039232	Stx11	82.7472	130.105	35.3898	0.27201	-1.87827	6.20062e-05
ENSMUSG00000032596	Uba7	72.0026	114.819	29.1861	0.254192	-1.97601	6.24343e-05
ENSMUSG00000029561	Oasl2	453.722	777.716	129.728	0.166806	-2.58376	6.24812e-05
ENSMUSG00000037405	Icam1	746.915	1243.67	250.163	0.20115	-2.31366	6.63797e-05
ENSMUSG00000026946	Nmi	88.8247	137.627	40.0229	0.290808	-1.78186	9.13575e-05
ENSMUSG00000035352	Ccl12	94.9164	159.312	30.5211	0.191581	-2.38397	0.000100947
ENSMUSG00000046879	Irgm1	590.525	1016.69	164.359	0.161661	-2.62896	0.000102484
ENSMUSG00000018986	Slfn3	47.4456	78.9502	15.9411	0.201913	-2.30819	0.000107039
ENSMUSG00000037921	Ddx60	55.5605	90.8347	20.2864	0.223333	-2.16273	0.000107436
ENSMUSG00000046688	Tifa	205.103	293.672	116.535	0.396822	-1.33344	0.000130875
ENSMUSG00000032327	Stra6	454.535	623.649	285.422	0.457665	-1.12764	0.000132886
ENSMUSG00000072620	Slfn2	168.276	243.68	92.8721	0.381123	-1.39167	0.000148242
ENSMUSG00000038507	Parp12	361.652	498.767	224.537	0.450183	-1.15142	0.000154784
ENSMUSG00000095675	Ccl21b	10.883	21.7659	0	0	-Inf	0.000159672
ENSMUSG00000027639	Samhd1	790.01	1137.41	442.608	0.389136	-1.36165	0.000166291
ENSMUSG00000069793	Slfn9	89.4013	160.663	18.14	0.112907	-3.14679	0.000166937
ENSMUSG00000032125	Robo4	428.993	587.169	270.816	0.461224	-1.11646	0.000169996
ENSMUSG00000104713	Gbp6	142.751	253.83	31.6728	0.12478	-3.00254	0.000178132
ENSMUSG00000046223	Plaur	202.871	288.422	117.32	0.406766	-1.29773	0.000178878
ENSMUSG00000058163	Gm5431	32.4702	56.2499	8.6904	0.154496	-2.69436	0.000189766
ENSMUSG00000033538	Casp4	121.748	180.177	63.3195	0.351429	-1.50869	0.000190819
ENSMUSG00000026536	Ifi211	37.5929	63.8255	11.3603	0.17799	-2.49013	0.000193881
ENSMUSG00000054855	Rnd1	592.611	801.144	384.079	0.479414	-1.06066	0.000193955
ENSMUSG00000078921	Tgtp2	119.953	223.755	16.1506	0.0721796	-3.79226	0.000221218
ENSMUSG00000032000	Birc3	309.73	464.787	154.674	0.332784	-1.58734	0.000361162
ENSMUSG00000044786	Zfp36	564.571	754.486	374.656	0.496571	-1.00993	0.000396581
ENSMUSG00000038058	Nod1	176.622	250.032	103.212	0.412793	-1.27651	0.000413116
ENSMUSG00000029826	Zc3hav1	328.564	445.549	211.58	0.474874	-1.07438	0.000526281
ENSMUSG00000050578	Mmp13	11.5883	22.6532	0.523515	0.02311	-5.43534	0.000530233
ENSMUSG00000036986	Pml	499.901	666.609	333.193	0.499833	-1.00048	0.000551441
ENSMUSG00000069893	9930111J21Rik1	32.0771	54.4954	9.65892	0.177243	-2.4962	0.00055933
ENSMUSG00000027399	Il1a	41.099	75.5755	6.62251	0.0876277	-3.51247	0.000570956
ENSMUSG00000039005	Tlr4	11.2695	22.0416	0.497346	0.022564	-5.46984	0.000601354
ENSMUSG00000043279	Trim56	380.066	511.095	249.038	0.487263	-1.03723	0.000630015
ENSMUSG00000019866	Crybg1	196.595	273.801	119.388	0.43604	-1.19747	0.000659193
ENSMUSG00000036995	Asap3	178.964	250.449	107.478	0.429142	-1.22047	0.000670473
ENSMUSG00000090272	Mndal	94.6734	139.482	49.865	0.357502	-1.48398	0.000724241
ENSMUSG00000034459	Ifit1	707.32	1330.46	84.1817	0.0632727	-3.98227	0.000785244
ENSMUSG00000050014	Apol10b	55.2824	86.1427	24.4221	0.283508	-1.81854	0.000905949
ENSMUSG00000050370	Ch25h	106.289	154.573	58.0058	0.375266	-1.41402	0.000906399
ENSMUSG00000040483	Xaf1	171.141	238.625	103.657	0.434392	-1.20293	0.00100221
ENSMUSG00000060519	Tor3a	306.418	471.435	141.402	0.29994	-1.73725	0.00101697
ENSMUSG00000049502	Dtx3l	242.206	359.002	125.409	0.349326	-1.51736	0.00102561
ENSMUSG00000037411	Serpine1	54.2035	84.4822	23.9248	0.283193	-1.82014	0.00106861
ENSMUSG00000018899	Irf1	231.049	382.785	79.3131	0.2072	-2.2709	0.0011797
ENSMUSG00000096596	Gm10591	8.68146	17.3629	0	0	-Inf	0.00120745
ENSMUSG00000019850	Tnfaip3	488.427	792.444	184.409	0.232709	-2.1034	0.00144692
ENSMUSG00000063268	Parp10	122.231	173.132	71.3294	0.411993	-1.27931	0.0015318
ENSMUSG00000024014	Pim1	131.528	184.11	78.9464	0.428801	-1.22162	0.00159941
ENSMUSG00000047735	Samd9l	386.309	596.585	176.033	0.295067	-1.76088	0.00164137
ENSMUSG00000031712	Il15	40.2305	64.1012	16.3599	0.255221	-1.97018	0.00182353
ENSMUSG00000031297	Slc7a3	209.001	280.604	137.397	0.489648	-1.03018	0.00259092
ENSMUSG00000030921	Trim30a	392.994	594.172	191.817	0.322831	-1.63115	0.00271586
ENSMUSG00000026981	Il1rn	99.442	141.061	57.8225	0.40991	-1.28662	0.00284525
ENSMUSG00000000275	Trim25	263.253	401.438	125.069	0.311551	-1.68246	0.00310921
ENSMUSG00000027313	Chac1	101.722	143.502	59.9429	0.417715	-1.25941	0.00311559
ENSMUSG00000035373	Ccl7	95.3187	174.88	15.7579	0.0901072	-3.47221	0.00330172
ENSMUSG00000050737	Ptges	176.75	267.146	86.3543	0.323247	-1.62929	0.00354876
ENSMUSG00000045868	Gvin1	44.2079	67.9463	20.4695	0.301261	-1.73092	0.00366702
ENSMUSG00000037580	Gch1	92.1552	130.414	53.8962	0.41327	-1.27484	0.00381834
ENSMUSG00000024737	Slc15a3	112.032	155.588	68.4761	0.440113	-1.18406	0.00416582
ENSMUSG00000021239	Vsx2	25.0273	41.495	8.55955	0.206279	-2.27733	0.00460264
ENSMUSG00000078954	Arhgap8	20.5913	35.136	6.04665	0.172093	-2.53874	0.00460685
ENSMUSG00000030107	Usp18	111.518	195.395	27.6417	0.141466	-2.82147	0.00476816
ENSMUSG00000027832	Ptx3	26.7692	48.5127	5.02579	0.103598	-3.27094	0.00496145
ENSMUSG00000091649	Phf11b	24.5607	44.5669	4.55462	0.102197	-3.29057	0.00523395
ENSMUSG00000035385	Ccl2	187.799	357.066	18.5325	0.0519022	-4.26806	0.00534388
ENSMUSG00000038067	Csf3	311.408	585.385	37.4315	0.0639434	-3.96706	0.00570838
ENSMUSG00000026628	Atf3	69.7785	110.947	28.6103	0.257874	-1.95526	0.00623186
ENSMUSG00000058427	Cxcl2	102.856	195.502	10.2086	0.0522173	-4.25933	0.00657835
ENSMUSG00000001076	C1ql4	36.6808	56.7138	16.6479	0.293543	-1.76836	0.00684142
ENSMUSG00000069874	Irgm2	454.293	751.95	156.637	0.208307	-2.26322	0.00756245
ENSMUSG00000031639	Tlr3	305.474	427.009	183.938	0.430759	-1.21505	0.00801026
ENSMUSG00000024308	Tapbp	518.068	692.421	343.716	0.496397	-1.01043	0.00807107
ENSMUSG00000022126	Acod1	42.1725	70.655	13.69	0.193759	-2.36767	0.00828765
ENSMUSG00000027962	Vcam1	1057.18	1475.24	639.111	0.433226	-1.20681	0.00858751
ENSMUSG00000034906	Ncaph	39.0547	59.3152	18.7943	0.316855	-1.6581	0.00864366
ENSMUSG00000021281	Tnfaip2	144.294	250.502	38.0859	0.152038	-2.7175	0.00876917
ENSMUSG00000038037	Socs1	27.4885	43.7737	11.2033	0.255936	-1.96614	0.00930974
ENSMUSG00000014030	Pax5	90.3701	124.096	56.6447	0.45646	-1.13144	0.00977123
ENSMUSG00000022014	Epsti1	32.5989	50.4084	14.7894	0.293391	-1.7691	0.0102948
ENSMUSG00000066861	Oas1g	13.2538	23.3926	3.11492	0.133158	-2.90879	0.0104344
ENSMUSG00000011008	Mcoln2	21.6478	37.092	6.20367	0.167251	-2.57991	0.0110459
ENSMUSG00000056144	Trim34a	47.1955	69.2098	25.1812	0.363838	-1.45863	0.0114615
ENSMUSG00000001131	Timp1	52.6714	83.9309	21.4119	0.255113	-1.97079	0.0120505
ENSMUSG00000037849	Ifi206	19.0475	31.4724	6.62251	0.210422	-2.24864	0.0140262
ENSMUSG00000068606	Gm4841	11.9501	21.3087	2.5914	0.121612	-3.03964	0.0145128
ENSMUSG00000018920	Cxcl16	46.4611	72.5573	20.3649	0.280673	-1.83304	0.0154535
ENSMUSG00000074825	Itpripl1	60.9949	85.8671	36.1228	0.420682	-1.2492	0.0158704
ENSMUSG00000024401	Tnf	23.4218	37.1324	9.71126	0.26153	-1.93495	0.0167608
ENSMUSG00000068246	Apol9b	8.01594	15.0372	0.994691	0.0661488	-3.91814	0.0176535
ENSMUSG00000002249	Tead3	80.0758	108.742	51.4094	0.472764	-1.08081	0.0177024
ENSMUSG00000018238	Gdf9	10.1864	18.331	2.04172	0.111381	-3.16643	0.017892
ENSMUSG00000009076	Zmat5	67.449	92.9119	41.9861	0.451891	-1.14595	0.0188536
ENSMUSG00000018930	Ccl4	15.6848	28.8306	2.53907	0.0880683	-3.50523	0.0190293
ENSMUSG00000025746	Il6	38.5019	73.915	3.08875	0.0417879	-4.58077	0.0191422
ENSMUSG00000057143	Trim12c	90.5014	121.426	59.5763	0.490636	-1.02727	0.0197771
ENSMUSG00000024339	Tap2	107.551	147.333	67.7693	0.459974	-1.12038	0.0206659
ENSMUSG00000029380	Cxcl1	420.256	783.24	57.2728	0.073123	-3.77353	0.0212126
ENSMUSG00000078606	Gvin2	49.3659	70.2786	28.4532	0.404863	-1.30449	0.0223505
ENSMUSG00000043613	Mmp3	6.44635	12.3954	0.497346	0.0401235	-4.63941	0.022862
ENSMUSG00000016524	Il19	4.82642	9.65285	0	0	-Inf	0.0232808
ENSMUSG00000022575	Gsdmd	55.0547	77.1015	33.0079	0.428109	-1.22395	0.0247157
ENSMUSG00000027398	Il1b	71.5795	114.758	28.4009	0.247485	-2.01459	0.0253988
ENSMUSG00000062393	Dgkk	246.839	347.617	146.062	0.42018	-1.25092	0.0308233
ENSMUSG00000022876	Samsn1	75.0148	100.4	49.6295	0.494317	-1.01649	0.0323098
ENSMUSG00000075122	Cd80	40.822	58.1119	23.5321	0.404945	-1.3042	0.0327714
ENSMUSG00000100241	Slc18a3	56.1976	77.4242	34.9711	0.451682	-1.14662	0.033674
ENSMUSG00000020123	Avpr1a	18.3114	29.0056	7.6172	0.262611	-1.929	0.0339701
ENSMUSG00000000982	Ccl3	30.8283	52.5996	9.0569	0.172186	-2.53796	0.0352427
ENSMUSG00000031504	Rab20	28.6844	42.6579	14.7109	0.344857	-1.53593	0.0354468
ENSMUSG00000034205	Loxl2	39.1024	57.2379	20.9669	0.366311	-1.44886	0.035718
ENSMUSG00000055994	Nod2	58.4226	79.6492	37.196	0.466997	-1.09851	0.0366347
ENSMUSG00000046718	Bst2	55.0139	80.4489	29.5788	0.367671	-1.44351	0.037302
ENSMUSG00000045232	Rln3	39.3578	59.2145	19.5012	0.329331	-1.60239	0.0374427
ENSMUSG00000043263	Ifi209	37.8808	53.9308	21.8307	0.404791	-1.30475	0.039279
ENSMUSG00000034394	Lif	115.246	225.388	5.1043	0.0226467	-5.46455	0.0400272
ENSMUSG00000057465	Saa2	9.69225	16.8454	2.53907	0.150727	-2.72999	0.040182
ENSMUSG00000035042	Ccl5	20.978	38.396	3.55993	0.0927161	-3.43104	0.0401902
ENSMUSG00000025519	Tktl2	9.59816	16.6573	2.53907	0.15243	-2.71378	0.0423862
ENSMUSG00000096775	Gm5796	14.6114	23.6212	5.60165	0.237144	-2.07616	0.042741
ENSMUSG00000020676	Ccl11	35.7219	61.6541	9.78976	0.158785	-2.65485	0.0427628
ENSMUSG00000096727	Psmb9	29.2916	42.799	15.7841	0.368795	-1.43911	0.0460631
ENSMUSG00000032661	Oas3	21.1977	34.7258	7.66954	0.22086	-2.1788	0.0476029
ENSMUSG00000010358	Ifi35	36.8934	52.2703	21.5166	0.41164	-1.28054	0.0485749
ENSMUSG00000020826	Nos2	26.2272	38.7121	13.7424	0.354989	-1.49415	0.048802
ENSMUSG00000035208	Slfn8	115.067	182.912	47.2214	0.258164	-1.95364	0.0496625
